# Supplementary material for: Transcriptomic Profile of Human Osteoblast-like Cells Grown on Trabecular Titanium
Source: Int J Mol Sci. 2025 Apr 11;26(8):3598. doi: 10.3390/ijms26083598 (PMC12026869; doi:10.3390/ijms26083598)
Supplement: Supplementary file 1 [file ijms-26-03598-s001.zip]

Archive with 2 entries (2 files):
- SupplFigures.zip
- Tables Supp Material Titanium_RNASeq_DEG.zip
